# Supplementary material for: Real-World Insights in Designing SteatoStat: An End-to-End Deep Learning Pipeline for Hepatic Steatosis Quantification
Source: Diagnostics (Basel). 2026 Jun 12;16(12):1825. doi: 10.3390/diagnostics16121825 (PMC13298593; doi:10.3390/diagnostics16121825)
Supplement: Supplementary file 1 [file diagnostics-16-01825-s001.zip]

Archive with 1 entries (1 files):
- diagnostics-4150339-supplementary.pdf
